# Supplementary material for: Paracetamol Intake and Hematologic Malignancies: A Meta-Analysis of Observational Studies
Source: J Clin Med. 2021 May 30;10(11):2429. doi: 10.3390/jcm10112429 (PMC8198062; doi:10.3390/jcm10112429)
Supplement: Supplementary file 1 [file jcm-10-02429-s001.zip]

Archive with 1 entries (1 files):
- jcm-1182830-supplementary.pdf
